# Supplementary material for: Enhanced Lung Cancer Survival Prediction Using Semi-Supervised Pseudo-Labeling and Learning from Diverse PET/CT Datasets
Source: Cancers (Basel). 2025 Jan 17;17(2):285. doi: 10.3390/cancers17020285 (PMC11763441; doi:10.3390/cancers17020285)
Supplement: Supplementary file 1 [file cancers-17-00285-s001.zip]

Archive with 1 entries (1 files):
- cancers-3295747-supplementary.pdf
